# Supplementary material for: Preparation of Lignin Nanoparticles from Thlaspi arvense L. Rhizomes via Ultrasound-Assisted Antisolvent Precipitation: Nanostructural Characterization and Evaluation of Their Radical Scavenging Activity
Source: Molecules. 2025 Oct 13;30(20):4070. doi: 10.3390/molecules30204070 (PMC12566317; doi:10.3390/molecules30204070)
Supplement: Supplementary file 1 [file molecules-30-04070-s001.zip]

Archive with 1 entries (1 files):
- molecules-3857224-supplementary.pdf
